# Supplementary material for: Structure- and Ligand-Based Virtual Screening for Identification of Novel TRPV4 Antagonists
Source: Molecules. 2024 Dec 30;30(1):100. doi: 10.3390/molecules30010100 (PMC11722135; doi:10.3390/molecules30010100)
Supplement: Supplementary file 1 [file molecules-30-00100-s001.zip]

Archive with 1 entries (1 files):
- molecules-3368273-supplementary.pdf
